# Supplementary material for: Individually designed ablation of low-voltage areas in persistent atrial fibrillation—a randomized controlled trial (IDEAL-AF): study design and rationale
Source: Eur Heart J Open. 2025 Apr 11;5(2):oeaf037. doi: 10.1093/ehjopen/oeaf037 (PMC12038156; doi:10.1093/ehjopen/oeaf037)
Supplement: oeaf037_Supplementary_Data [file oeaf037_supplementary_data.zip]

Archive with 2 entries (2 files):
- Supplement - clean copy.docx
- Supplement - tracked changes.docx
